# Supplementary material for: Translational fidelity and longevity are genetically linked
Source: Nat Commun. 2025 Aug 13;16:7521. doi: 10.1038/s41467-025-62944-y (PMC12350961; doi:10.1038/s41467-025-62944-y)
Supplement: Supplementary file 3 — Supplementary Data 1, 2 and 3 [file 41467_2025_62944_MOESM3_ESM.xlsx]

## Sheet: Data1-Strains used
	Supplementary Data 1. List of strains included/excluded by quality filters
	Strains, as named by the original study of Bloom et al. Nature 2013 and Gou et al. Genetics 2019)	① NAT resistance consistent with original study	② Reliable chronological lifespan measurement	③ The dual luciferase reporter system successfully transformed	④ Reliable translation error rate measurement
	A0101	TRUE	TRUE	TRUE	FALSE
	A0102	TRUE	TRUE	FALSE	-
	A0103	TRUE	TRUE	TRUE	FALSE
	A0104	TRUE	TRUE	TRUE	FALSE
	A0105	TRUE	TRUE	FALSE	-
	A0106	FALSE	-	-	-
	A0107	TRUE	TRUE	FALSE	-
	A0108	TRUE	TRUE	TRUE	FALSE
	A0109	TRUE	TRUE	TRUE	FALSE
	A0110	TRUE	TRUE	TRUE	TRUE
	A0111	TRUE	TRUE	TRUE	TRUE
	A0112	TRUE	TRUE	TRUE	FALSE
	A0113	TRUE	TRUE	TRUE	TRUE
	A0114	TRUE	TRUE	TRUE	FALSE
	A0115	FALSE	-	-	-
	A0116	TRUE	TRUE	TRUE	FALSE
	A0117	TRUE	TRUE	TRUE	FALSE
	A0118	FALSE	-	-	-
	A0119	TRUE	TRUE	TRUE	TRUE
	A0120	TRUE	TRUE	TRUE	FALSE
	A0121	TRUE	TRUE	TRUE	FALSE
	A0122	TRUE	TRUE	TRUE	FALSE
	A0123	TRUE	TRUE	TRUE	FALSE
	A0124	TRUE	TRUE	TRUE	FALSE
	A0125	TRUE	TRUE	TRUE	TRUE
	A0126	TRUE	TRUE	TRUE	FALSE
	A0127	TRUE	TRUE	FALSE	-
	A0128	FALSE	-	-	-
	A0129	TRUE	TRUE	TRUE	FALSE
	A0130	TRUE	TRUE	TRUE	FALSE
	A0131	TRUE	TRUE	TRUE	FALSE
	A0132	TRUE	TRUE	TRUE	FALSE
	A0133	TRUE	TRUE	TRUE	FALSE
	A0134	TRUE	TRUE	TRUE	FALSE
	A0135	TRUE	TRUE	TRUE	FALSE
	A0136	TRUE	TRUE	TRUE	TRUE
	A0137	TRUE	TRUE	TRUE	TRUE
	A0138	TRUE	TRUE	TRUE	TRUE
	A0139	TRUE	TRUE	TRUE	FALSE
	A0140	TRUE	TRUE	TRUE	FALSE
	A0141	TRUE	TRUE	FALSE	-
	A0142	TRUE	TRUE	TRUE	FALSE
	A0143	TRUE	TRUE	TRUE	FALSE
	A0144	TRUE	TRUE	TRUE	FALSE
	A0145	TRUE	TRUE	TRUE	FALSE
	A0146	TRUE	TRUE	TRUE	FALSE
	A0147	TRUE	TRUE	TRUE	FALSE
	A0148	FALSE	-	-	-
	A0149	TRUE	TRUE	TRUE	FALSE
	A0150	TRUE	TRUE	TRUE	FALSE
	A0151	TRUE	TRUE	TRUE	FALSE
	A0152	TRUE	TRUE	TRUE	FALSE
	A0153	TRUE	TRUE	TRUE	FALSE
	A0154	TRUE	TRUE	TRUE	FALSE
	A0155	TRUE	TRUE	TRUE	FALSE
	A0156	FALSE	-	-	-
	A0157	TRUE	TRUE	FALSE	-
	A0158	TRUE	TRUE	TRUE	FALSE
	A0159	TRUE	TRUE	TRUE	FALSE
	A0160	TRUE	TRUE	FALSE	-
	A0161	TRUE	TRUE	FALSE	-
	A0162	TRUE	TRUE	TRUE	FALSE
	A0163	TRUE	TRUE	TRUE	FALSE
	A0164	TRUE	TRUE	TRUE	FALSE
	A0165	TRUE	TRUE	TRUE	FALSE
	A0166	TRUE	TRUE	TRUE	FALSE
	A0167	TRUE	TRUE	TRUE	FALSE
	A0168	TRUE	TRUE	TRUE	FALSE
	A0169	TRUE	TRUE	FALSE	-
	A0170	TRUE	TRUE	TRUE	TRUE
	A0171	TRUE	TRUE	TRUE	TRUE
	A0172	TRUE	TRUE	TRUE	FALSE
	A0173	TRUE	TRUE	TRUE	FALSE
	A0174	TRUE	TRUE	TRUE	TRUE
	A0175	TRUE	TRUE	TRUE	FALSE
	A0176	TRUE	TRUE	TRUE	TRUE
	A0177	TRUE	TRUE	TRUE	FALSE
	A0178	TRUE	TRUE	TRUE	TRUE
	A0179	TRUE	TRUE	TRUE	FALSE
	A0180	FALSE	-	-	-
	A0181	TRUE	TRUE	TRUE	FALSE
	A0182	TRUE	TRUE	TRUE	FALSE
	A0183	TRUE	TRUE	TRUE	FALSE
	A0184	TRUE	TRUE	TRUE	FALSE
	A0185	TRUE	TRUE	TRUE	FALSE
	A0186	TRUE	TRUE	TRUE	TRUE
	A0187	TRUE	TRUE	TRUE	FALSE
	A0188	TRUE	TRUE	TRUE	FALSE
	A0189	FALSE	-	-	-
	A0190	TRUE	TRUE	FALSE	-
	A0191	TRUE	TRUE	TRUE	FALSE
	A0192	TRUE	TRUE	TRUE	TRUE
	A0193	TRUE	FALSE	TRUE	TRUE
	A0194	TRUE	TRUE	TRUE	FALSE
	A0195	TRUE	TRUE	TRUE	FALSE
	A0196	TRUE	TRUE	FALSE	-
	A0201	TRUE	TRUE	TRUE	FALSE
	A0202	TRUE	TRUE	TRUE	FALSE
	A0203	TRUE	TRUE	TRUE	FALSE
	A0204	TRUE	FALSE	FALSE	-
	A0205	TRUE	TRUE	TRUE	FALSE
	A0206	TRUE	TRUE	TRUE	FALSE
	A0207	TRUE	TRUE	TRUE	FALSE
	A0208	TRUE	TRUE	TRUE	FALSE
	A0209	TRUE	TRUE	FALSE	-
	A0210	TRUE	TRUE	FALSE	-
	A0211	TRUE	TRUE	FALSE	-
	A0212	TRUE	TRUE	TRUE	FALSE
	A0213	TRUE	TRUE	TRUE	FALSE
	A0214	TRUE	TRUE	FALSE	-
	A0215	TRUE	TRUE	TRUE	FALSE
	A0216	TRUE	TRUE	TRUE	FALSE
	A0217	TRUE	TRUE	TRUE	FALSE
	A0218	TRUE	FALSE	FALSE	-
	A0219	TRUE	FALSE	TRUE	FALSE
	A0220	TRUE	TRUE	TRUE	FALSE
	A0221	TRUE	TRUE	FALSE	-
	A0222	TRUE	TRUE	TRUE	FALSE
	A0223	TRUE	TRUE	FALSE	-
	A0224	TRUE	TRUE	FALSE	-
	A0225	TRUE	TRUE	TRUE	FALSE
	A0226	TRUE	TRUE	FALSE	-
	A0227	TRUE	TRUE	TRUE	FALSE
	A0228	TRUE	TRUE	TRUE	FALSE
	A0229	TRUE	TRUE	FALSE	-
	A0230	TRUE	TRUE	FALSE	-
	A0231	TRUE	TRUE	FALSE	-
	A0232	TRUE	TRUE	TRUE	FALSE
	A0233	TRUE	TRUE	TRUE	FALSE
	A0234	TRUE	TRUE	TRUE	FALSE
	A0235	TRUE	TRUE	TRUE	FALSE
	A0236	TRUE	TRUE	FALSE	-
	A0237	TRUE	TRUE	TRUE	FALSE
	A0238	TRUE	TRUE	FALSE	-
	A0239	TRUE	TRUE	FALSE	-
	A0240	TRUE	TRUE	FALSE	-
	A0241	TRUE	TRUE	FALSE	-
	A0242	TRUE	TRUE	FALSE	-
	A0243	TRUE	TRUE	TRUE	FALSE
	A0244	TRUE	TRUE	FALSE	-
	A0245	TRUE	TRUE	TRUE	FALSE
	A0246	TRUE	TRUE	FALSE	-
	A0247	TRUE	TRUE	FALSE	-
	A0248	TRUE	TRUE	FALSE	-
	A0249	TRUE	TRUE	FALSE	-
	A0250	TRUE	TRUE	FALSE	-
	A0251	TRUE	TRUE	FALSE	-
	A0252	TRUE	TRUE	FALSE	-
	A0253	TRUE	TRUE	FALSE	-
	A0254	TRUE	TRUE	TRUE	FALSE
	A0255	TRUE	TRUE	TRUE	FALSE
	A0256	TRUE	TRUE	FALSE	-
	A0257	TRUE	TRUE	TRUE	FALSE
	A0258	TRUE	TRUE	FALSE	-
	A0259	TRUE	TRUE	FALSE	-
	A0260	TRUE	TRUE	FALSE	-
	A0261	TRUE	TRUE	FALSE	-
	A0262	TRUE	TRUE	FALSE	-
	A0263	TRUE	TRUE	FALSE	-
	A0264	TRUE	TRUE	FALSE	-
	A0265	TRUE	TRUE	TRUE	FALSE
	A0266	TRUE	TRUE	TRUE	FALSE
	A0267	TRUE	TRUE	TRUE	FALSE
	A0268	TRUE	TRUE	FALSE	-
	A0269	TRUE	TRUE	FALSE	-
	A0270	TRUE	TRUE	TRUE	FALSE
	A0271	TRUE	TRUE	TRUE	FALSE
	A0272	TRUE	TRUE	TRUE	FALSE
	A0273	TRUE	TRUE	TRUE	FALSE
	A0274	TRUE	TRUE	TRUE	FALSE
	A0275	TRUE	TRUE	FALSE	-
	A0276	TRUE	TRUE	FALSE	-
	A0277	TRUE	TRUE	FALSE	-
	A0278	TRUE	TRUE	FALSE	-
	A0279	TRUE	TRUE	FALSE	-
	A0280	TRUE	TRUE	TRUE	FALSE
	A0281	TRUE	TRUE	TRUE	FALSE
	A0282	TRUE	TRUE	TRUE	FALSE
	A0283	TRUE	TRUE	TRUE	FALSE
	A0284	TRUE	TRUE	FALSE	-
	A0285	TRUE	TRUE	TRUE	FALSE
	A0286	TRUE	TRUE	TRUE	FALSE
	A0287	TRUE	TRUE	TRUE	FALSE
	A0288	TRUE	TRUE	FALSE	-
	A0289	TRUE	FALSE	FALSE	-
	A0290	TRUE	TRUE	FALSE	-
	A0291	TRUE	FALSE	FALSE	-
	A0292	TRUE	TRUE	FALSE	-
	A0293	TRUE	TRUE	FALSE	-
	A0294	TRUE	TRUE	FALSE	-
	A0295	TRUE	FALSE	TRUE	FALSE
	A0296	TRUE	TRUE	TRUE	FALSE
	A0301	TRUE	TRUE	TRUE	TRUE
	A0302	TRUE	TRUE	TRUE	TRUE
	A0303	TRUE	TRUE	TRUE	TRUE
	A0304	TRUE	TRUE	TRUE	TRUE
	A0305	TRUE	TRUE	FALSE	-
	A0306	TRUE	TRUE	FALSE	-
	A0307	TRUE	TRUE	TRUE	FALSE
	A0308	TRUE	TRUE	TRUE	FALSE
	A0309	TRUE	TRUE	TRUE	TRUE
	A0310	TRUE	TRUE	TRUE	FALSE
	A0311	TRUE	TRUE	TRUE	TRUE
	A0312	TRUE	TRUE	FALSE	-
	A0313	TRUE	TRUE	TRUE	FALSE
	A0314	TRUE	TRUE	TRUE	TRUE
	A0315	TRUE	TRUE	TRUE	TRUE
	A0316	TRUE	FALSE	TRUE	TRUE
	A0317	TRUE	TRUE	TRUE	TRUE
	A0318	TRUE	TRUE	TRUE	TRUE
	A0319	TRUE	TRUE	TRUE	TRUE
	A0320	TRUE	TRUE	TRUE	TRUE
	A0321	TRUE	FALSE	TRUE	TRUE
	A0322	TRUE	TRUE	TRUE	TRUE
	A0323	TRUE	TRUE	TRUE	TRUE
	A0324	TRUE	TRUE	TRUE	TRUE
	A0325	TRUE	TRUE	TRUE	TRUE
	A0326	TRUE	TRUE	TRUE	FALSE
	A0327	TRUE	TRUE	TRUE	FALSE
	A0328	TRUE	TRUE	TRUE	TRUE
	A0329	TRUE	TRUE	FALSE	-
	A0330	TRUE	TRUE	TRUE	FALSE
	A0331	TRUE	TRUE	TRUE	TRUE
	A0332	TRUE	TRUE	TRUE	TRUE
	A0333	TRUE	TRUE	TRUE	TRUE
	A0334	TRUE	TRUE	TRUE	TRUE
	A0335	TRUE	TRUE	TRUE	TRUE
	A0336	TRUE	FALSE	TRUE	TRUE
	A0337	TRUE	TRUE	TRUE	TRUE
	A0338	TRUE	TRUE	TRUE	TRUE
	A0339	TRUE	TRUE	TRUE	FALSE
	A0340	TRUE	TRUE	TRUE	TRUE
	A0341	TRUE	TRUE	TRUE	FALSE
	A0342	TRUE	TRUE	TRUE	TRUE
	A0343	TRUE	TRUE	TRUE	FALSE
	A0344	TRUE	TRUE	TRUE	TRUE
	A0345	TRUE	TRUE	TRUE	TRUE
	A0346	TRUE	TRUE	TRUE	FALSE
	A0347	TRUE	TRUE	TRUE	TRUE
	A0348	TRUE	TRUE	TRUE	TRUE
	A0349	TRUE	TRUE	TRUE	TRUE
	A0350	TRUE	FALSE	TRUE	TRUE
	A0351	TRUE	TRUE	TRUE	FALSE
	A0352	TRUE	TRUE	TRUE	FALSE
	A0353	TRUE	TRUE	TRUE	TRUE
	A0354	TRUE	TRUE	TRUE	TRUE
	A0355	TRUE	TRUE	TRUE	TRUE
	A0356	TRUE	TRUE	TRUE	TRUE
	A0357	TRUE	TRUE	TRUE	TRUE
	A0358	TRUE	FALSE	TRUE	TRUE
	A0359	TRUE	FALSE	TRUE	TRUE
	A0360	TRUE	TRUE	TRUE	TRUE
	A0361	TRUE	TRUE	TRUE	FALSE
	A0362	TRUE	TRUE	TRUE	TRUE
	A0363	TRUE	TRUE	TRUE	TRUE
	A0364	TRUE	TRUE	TRUE	TRUE
	A0365	TRUE	TRUE	TRUE	TRUE
	A0366	TRUE	TRUE	TRUE	FALSE
	A0367	TRUE	TRUE	TRUE	FALSE
	A0368	TRUE	TRUE	TRUE	TRUE
	A0369	TRUE	TRUE	TRUE	TRUE
	A0370	TRUE	TRUE	TRUE	TRUE
	A0371	TRUE	TRUE	TRUE	TRUE
	A0372	TRUE	TRUE	TRUE	FALSE
	A0373	TRUE	TRUE	TRUE	FALSE
	A0374	TRUE	FALSE	TRUE	TRUE
	A0375	TRUE	TRUE	TRUE	TRUE
	A0376	TRUE	TRUE	TRUE	FALSE
	A0377	TRUE	TRUE	TRUE	TRUE
	A0378	TRUE	TRUE	TRUE	TRUE
	A0379	TRUE	TRUE	TRUE	TRUE
	A0380	TRUE	TRUE	TRUE	TRUE
	A0381	TRUE	TRUE	TRUE	TRUE
	A0382	TRUE	TRUE	TRUE	FALSE
	A0383	TRUE	TRUE	TRUE	FALSE
	A0384	TRUE	TRUE	TRUE	TRUE
	A0385	TRUE	FALSE	TRUE	TRUE
	A0386	TRUE	TRUE	TRUE	FALSE
	A0387	TRUE	TRUE	TRUE	TRUE
	A0388	TRUE	TRUE	TRUE	TRUE
	A0389	TRUE	TRUE	TRUE	TRUE
	A0390	TRUE	TRUE	TRUE	TRUE
	A0391	TRUE	TRUE	TRUE	FALSE
	A0392	TRUE	TRUE	TRUE	TRUE
	A0393	TRUE	FALSE	TRUE	FALSE
	A0394	TRUE	TRUE	TRUE	TRUE
	A0395	TRUE	TRUE	TRUE	TRUE
	A0396	TRUE	TRUE	FALSE	-
	A0401	TRUE	TRUE	TRUE	FALSE
	A0402	TRUE	TRUE	TRUE	FALSE
	A0403	TRUE	TRUE	TRUE	FALSE
	A0404	TRUE	TRUE	TRUE	TRUE
	A0405	TRUE	TRUE	TRUE	TRUE
	A0406	TRUE	TRUE	TRUE	TRUE
	A0407	TRUE	TRUE	TRUE	TRUE
	A0408	TRUE	TRUE	FALSE	-
	A0409	TRUE	TRUE	FALSE	-
	A0410	TRUE	TRUE	FALSE	-
	A0411	TRUE	TRUE	TRUE	FALSE
	A0412	TRUE	TRUE	TRUE	FALSE
	A0413	TRUE	FALSE	TRUE	FALSE
	A0414	TRUE	TRUE	FALSE	-
	A0415	TRUE	TRUE	TRUE	FALSE
	A0416	TRUE	TRUE	TRUE	FALSE
	A0417	TRUE	TRUE	TRUE	FALSE
	A0418	TRUE	TRUE	FALSE	-
	A0419	TRUE	TRUE	TRUE	FALSE
	A0420	TRUE	FALSE	TRUE	FALSE
	A0421	FALSE	-	-	-
	A0422	TRUE	TRUE	TRUE	FALSE
	A0423	TRUE	TRUE	TRUE	FALSE
	A0424	TRUE	TRUE	TRUE	FALSE
	A0425	FALSE	-	-	-
	A0426	TRUE	FALSE	TRUE	TRUE
	A0427	TRUE	TRUE	TRUE	TRUE
	A0428	TRUE	TRUE	TRUE	FALSE
	A0429	TRUE	FALSE	TRUE	TRUE
	A0430	TRUE	TRUE	TRUE	FALSE
	A0431	FALSE	-	-	-
	A0432	TRUE	TRUE	TRUE	FALSE
	A0433	TRUE	TRUE	TRUE	TRUE
	A0434	FALSE	-	-	-
	A0435	TRUE	FALSE	TRUE	FALSE
	A0436	TRUE	FALSE	TRUE	FALSE
	A0437	FALSE	-	-	-
	A0438	TRUE	FALSE	TRUE	FALSE
	A0439	TRUE	FALSE	FALSE	-
	A0440	TRUE	FALSE	FALSE	-
	A0441	TRUE	FALSE	TRUE	FALSE
	A0442	TRUE	FALSE	TRUE	TRUE
	A0443	TRUE	FALSE	TRUE	TRUE
	A0444	TRUE	TRUE	FALSE	-
	A0445	TRUE	TRUE	FALSE	-
	A0446	TRUE	TRUE	FALSE	-
	A0447	TRUE	TRUE	TRUE	TRUE
	A0448	TRUE	TRUE	FALSE	-
	A0449	TRUE	TRUE	TRUE	FALSE
	A0450	FALSE	-	-	-
	A0451	TRUE	TRUE	TRUE	FALSE
	A0452	TRUE	TRUE	TRUE	FALSE
	A0453	FALSE	-	-	-
	A0454	TRUE	TRUE	TRUE	TRUE
	A0455	TRUE	TRUE	TRUE	FALSE
	A0456	TRUE	TRUE	TRUE	TRUE
	A0457	TRUE	TRUE	FALSE	-
	A0458	TRUE	TRUE	TRUE	FALSE
	A0459	TRUE	TRUE	TRUE	FALSE
	A0460	FALSE	-	-	-
	A0461	TRUE	TRUE	FALSE	-
	A0462	TRUE	TRUE	TRUE	FALSE
	A0463	TRUE	TRUE	TRUE	FALSE
	A0464	FALSE	-	-	-
	A0465	TRUE	TRUE	TRUE	TRUE
	A0466	TRUE	TRUE	FALSE	-
	A0467	TRUE	TRUE	TRUE	TRUE
	A0468	TRUE	TRUE	TRUE	FALSE
	A0469	TRUE	TRUE	TRUE	FALSE
	A0470	TRUE	TRUE	TRUE	FALSE
	A0471	TRUE	TRUE	TRUE	TRUE
	A0472	TRUE	TRUE	TRUE	FALSE
	A0473	FALSE	-	-	-
	A0474	TRUE	TRUE	TRUE	FALSE
	A0475	TRUE	TRUE	TRUE	TRUE
	A0476	TRUE	TRUE	TRUE	FALSE
	A0477	TRUE	TRUE	TRUE	TRUE
	A0478	TRUE	TRUE	TRUE	TRUE
	A0479	FALSE	-	-	-
	A0480	TRUE	TRUE	TRUE	FALSE
	A0481	TRUE	TRUE	TRUE	FALSE
	A0482	TRUE	TRUE	FALSE	-
	A0483	TRUE	TRUE	FALSE	-
	A0484	TRUE	TRUE	FALSE	-
	A0485	TRUE	TRUE	TRUE	FALSE
	A0486	TRUE	TRUE	TRUE	FALSE
	A0487	TRUE	TRUE	TRUE	FALSE
	A0488	TRUE	TRUE	FALSE	-
	A0489	FALSE	-	-	-
	A0490	TRUE	TRUE	FALSE	-
	A0491	TRUE	TRUE	FALSE	-
	A0492	TRUE	TRUE	FALSE	-
	A0493	FALSE	-	-	-
	A0494	TRUE	FALSE	FALSE	-
	A0495	TRUE	FALSE	TRUE	TRUE
	A0496	TRUE	FALSE	FALSE	-
	A0501	TRUE	TRUE	TRUE	FALSE
	A0502	TRUE	FALSE	TRUE	FALSE
	A0503	TRUE	FALSE	FALSE	-
	A0504	TRUE	FALSE	FALSE	-
	A0505	TRUE	TRUE	TRUE	FALSE
	A0506	TRUE	TRUE	TRUE	FALSE
	A0507	TRUE	TRUE	TRUE	FALSE
	A0508	TRUE	TRUE	TRUE	FALSE
	A0509	TRUE	TRUE	TRUE	FALSE
	A0510	TRUE	TRUE	TRUE	FALSE
	A0511	TRUE	TRUE	FALSE	-
	A0512	TRUE	FALSE	TRUE	FALSE
	A0513	TRUE	FALSE	FALSE	-
	A0514	TRUE	TRUE	FALSE	-
	A0515	TRUE	TRUE	TRUE	FALSE
	A0516	TRUE	TRUE	FALSE	-
	A0517	TRUE	FALSE	FALSE	-
	A0518	TRUE	TRUE	TRUE	FALSE
	A0519	TRUE	TRUE	TRUE	FALSE
	A0520	TRUE	TRUE	TRUE	FALSE
	A0521	TRUE	TRUE	TRUE	FALSE
	A0522	TRUE	TRUE	TRUE	FALSE
	A0523	TRUE	TRUE	TRUE	FALSE
	A0524	TRUE	TRUE	TRUE	FALSE
	A0525	TRUE	FALSE	FALSE	-
	A0526	TRUE	FALSE	FALSE	-
	A0527	TRUE	TRUE	TRUE	FALSE
	A0528	TRUE	TRUE	TRUE	FALSE
	A0529	TRUE	TRUE	TRUE	FALSE
	A0530	TRUE	FALSE	TRUE	FALSE
	A0531	TRUE	FALSE	TRUE	FALSE
	A0532	TRUE	TRUE	TRUE	FALSE
	A0533	TRUE	FALSE	TRUE	FALSE
	A0534	TRUE	FALSE	FALSE	-
	A0535	TRUE	TRUE	TRUE	FALSE
	A0536	TRUE	TRUE	TRUE	FALSE
	A0537	TRUE	FALSE	FALSE	-
	A0538	TRUE	TRUE	FALSE	-
	A0539	TRUE	TRUE	TRUE	FALSE
	A0540	TRUE	FALSE	FALSE	-
	A0541	TRUE	TRUE	TRUE	FALSE
	A0542	TRUE	TRUE	FALSE	-
	A0543	TRUE	TRUE	FALSE	-
	A0544	TRUE	TRUE	TRUE	FALSE
	A0545	TRUE	TRUE	TRUE	FALSE
	A0546	TRUE	TRUE	FALSE	-
	A0547	TRUE	TRUE	TRUE	FALSE
	A0548	TRUE	TRUE	TRUE	FALSE
	A0549	TRUE	FALSE	FALSE	-
	A0550	TRUE	FALSE	FALSE	-
	A0551	TRUE	TRUE	TRUE	FALSE
	A0552	TRUE	TRUE	TRUE	FALSE
	A0553	TRUE	TRUE	TRUE	FALSE
	A0554	TRUE	TRUE	FALSE	-
	A0555	TRUE	TRUE	FALSE	-
	A0556	TRUE	FALSE	FALSE	-
	A0557	TRUE	TRUE	TRUE	FALSE
	A0558	TRUE	FALSE	TRUE	FALSE
	A0559	TRUE	TRUE	TRUE	FALSE
	A0560	TRUE	TRUE	TRUE	FALSE
	A0561	TRUE	TRUE	FALSE	-
	A0562	TRUE	FALSE	TRUE	FALSE
	A0563	TRUE	TRUE	TRUE	FALSE
	A0564	TRUE	FALSE	TRUE	FALSE
	A0565	TRUE	TRUE	TRUE	FALSE
	A0566	TRUE	TRUE	FALSE	-
	A0567	TRUE	TRUE	TRUE	FALSE
	A0568	TRUE	TRUE	TRUE	FALSE
	A0569	TRUE	TRUE	TRUE	FALSE
	A0570	TRUE	TRUE	TRUE	FALSE
	A0571	TRUE	TRUE	TRUE	FALSE
	A0572	TRUE	FALSE	TRUE	FALSE
	A0573	TRUE	TRUE	TRUE	FALSE
	A0574	TRUE	FALSE	FALSE	-
	A0575	TRUE	FALSE	FALSE	-
	A0576	TRUE	FALSE	FALSE	-
	A0577	TRUE	FALSE	TRUE	FALSE
	A0578	TRUE	TRUE	TRUE	FALSE
	A0579	TRUE	FALSE	TRUE	FALSE
	A0580	TRUE	TRUE	TRUE	FALSE
	A0581	TRUE	TRUE	TRUE	FALSE
	A0582	TRUE	FALSE	TRUE	FALSE
	A0583	TRUE	FALSE	TRUE	FALSE
	A0584	TRUE	TRUE	TRUE	FALSE
	A0585	TRUE	TRUE	TRUE	FALSE
	A0586	TRUE	TRUE	TRUE	FALSE
	A0587	TRUE	TRUE	TRUE	FALSE
	A0588	TRUE	TRUE	FALSE	-
	A0589	TRUE	TRUE	TRUE	FALSE
	A0590	TRUE	TRUE	FALSE	-
	A0591	TRUE	TRUE	TRUE	FALSE
	A0592	TRUE	TRUE	TRUE	FALSE
	A0593	TRUE	TRUE	TRUE	FALSE
	A0594	TRUE	FALSE	TRUE	FALSE
	A0595	TRUE	TRUE	TRUE	FALSE
	A0596	TRUE	TRUE	TRUE	FALSE
	A0601	TRUE	TRUE	TRUE	TRUE
	A0602	TRUE	TRUE	TRUE	TRUE
	A0603	TRUE	TRUE	TRUE	TRUE
	A0604	TRUE	TRUE	TRUE	TRUE
	A0605	TRUE	TRUE	TRUE	TRUE
	A0606	TRUE	TRUE	TRUE	TRUE
	A0607	TRUE	TRUE	TRUE	FALSE
	A0608	TRUE	TRUE	TRUE	FALSE
	A0609	TRUE	TRUE	TRUE	TRUE
	A0610	TRUE	TRUE	TRUE	TRUE
	A0611	TRUE	TRUE	TRUE	TRUE
	A0612	TRUE	TRUE	TRUE	TRUE
	A0613	TRUE	TRUE	TRUE	TRUE
	A0614	TRUE	TRUE	TRUE	TRUE
	A0615	TRUE	TRUE	TRUE	FALSE
	A0616	TRUE	TRUE	TRUE	FALSE
	A0617	TRUE	TRUE	TRUE	TRUE
	A0618	TRUE	TRUE	TRUE	TRUE
	A0619	TRUE	TRUE	TRUE	TRUE
	A0620	TRUE	TRUE	TRUE	TRUE
	A0621	TRUE	FALSE	TRUE	TRUE
	A0622	TRUE	TRUE	TRUE	FALSE
	A0623	TRUE	FALSE	FALSE	-
	A0624	TRUE	TRUE	TRUE	TRUE
	A0625	TRUE	TRUE	TRUE	FALSE
	A0626	TRUE	TRUE	TRUE	FALSE
	A0627	TRUE	TRUE	TRUE	FALSE
	A0628	TRUE	TRUE	FALSE	-
	A0629	TRUE	FALSE	TRUE	FALSE
	A0630	TRUE	TRUE	TRUE	FALSE
	A0631	TRUE	TRUE	TRUE	FALSE
	A0632	TRUE	TRUE	TRUE	FALSE
	A0633	TRUE	TRUE	TRUE	TRUE
	A0634	TRUE	TRUE	TRUE	FALSE
	A0635	TRUE	TRUE	TRUE	FALSE
	A0636	TRUE	TRUE	TRUE	TRUE
	A0637	TRUE	TRUE	TRUE	TRUE
	A0638	TRUE	TRUE	TRUE	TRUE
	A0639	TRUE	TRUE	TRUE	TRUE
	A0640	TRUE	TRUE	TRUE	TRUE
	A0641	TRUE	FALSE	FALSE	-
	A0642	TRUE	TRUE	TRUE	TRUE
	A0643	TRUE	FALSE	FALSE	-
	A0644	TRUE	FALSE	TRUE	FALSE
	A0645	TRUE	TRUE	FALSE	-
	A0646	TRUE	TRUE	TRUE	TRUE
	A0647	TRUE	TRUE	TRUE	TRUE
	A0648	TRUE	TRUE	TRUE	FALSE
	A0649	TRUE	TRUE	TRUE	FALSE
	A0650	TRUE	TRUE	TRUE	FALSE
	A0651	TRUE	TRUE	TRUE	FALSE
	A0652	TRUE	TRUE	FALSE	-
	A0653	TRUE	TRUE	TRUE	FALSE
	A0654	TRUE	TRUE	FALSE	-
	A0655	TRUE	TRUE	FALSE	-
	A0656	TRUE	TRUE	TRUE	FALSE
	A0657	TRUE	TRUE	FALSE	-
	A0658	TRUE	TRUE	TRUE	FALSE
	A0659	TRUE	TRUE	FALSE	-
	A0660	TRUE	TRUE	TRUE	FALSE
	A0661	TRUE	TRUE	FALSE	-
	A0662	TRUE	TRUE	FALSE	-
	A0663	TRUE	TRUE	TRUE	FALSE
	A0664	TRUE	TRUE	FALSE	-
	A0665	TRUE	TRUE	TRUE	FALSE
	A0666	TRUE	TRUE	FALSE	-
	A0667	TRUE	TRUE	FALSE	-
	A0668	TRUE	TRUE	TRUE	FALSE
	A0669	TRUE	TRUE	TRUE	FALSE
	A0670	TRUE	TRUE	FALSE	-
	A0671	TRUE	TRUE	FALSE	-
	A0672	TRUE	FALSE	FALSE	-
	A0673	TRUE	TRUE	FALSE	-
	A0674	TRUE	TRUE	FALSE	-
	A0675	TRUE	TRUE	TRUE	FALSE
	A0676	TRUE	TRUE	FALSE	-
	A0677	TRUE	TRUE	TRUE	FALSE
	A0678	TRUE	TRUE	TRUE	FALSE
	A0679	TRUE	TRUE	TRUE	FALSE
	A0680	TRUE	TRUE	FALSE	-
	A0681	TRUE	TRUE	TRUE	FALSE
	A0682	TRUE	TRUE	TRUE	FALSE
	A0683	TRUE	TRUE	TRUE	FALSE
	A0684	TRUE	TRUE	TRUE	FALSE
	A0685	TRUE	TRUE	TRUE	FALSE
	A0686	TRUE	TRUE	TRUE	FALSE
	A0687	TRUE	TRUE	FALSE	-
	A0688	TRUE	TRUE	TRUE	FALSE
	A0689	TRUE	TRUE	FALSE	-
	A0690	TRUE	TRUE	TRUE	FALSE
	A0691	TRUE	TRUE	FALSE	-
	A0692	TRUE	TRUE	TRUE	FALSE
	A0693	TRUE	TRUE	TRUE	FALSE
	A0694	TRUE	TRUE	TRUE	FALSE
	A0695	TRUE	TRUE	TRUE	FALSE
	A0696	TRUE	TRUE	TRUE	FALSE
	A0701	TRUE	TRUE	TRUE	TRUE
	A0702	TRUE	TRUE	TRUE	FALSE
	A0703	TRUE	TRUE	TRUE	TRUE
	A0704	TRUE	TRUE	TRUE	FALSE
	A0705	TRUE	TRUE	FALSE	-
	A0706	TRUE	TRUE	TRUE	TRUE
	A0707	TRUE	TRUE	TRUE	TRUE
	A0708	TRUE	TRUE	TRUE	TRUE
	A0709	TRUE	TRUE	TRUE	TRUE
	A0710	TRUE	TRUE	TRUE	TRUE
	A0711	TRUE	TRUE	TRUE	FALSE
	A0712	TRUE	TRUE	TRUE	TRUE
	A0713	TRUE	TRUE	TRUE	TRUE
	A0714	TRUE	TRUE	TRUE	FALSE
	A0715	TRUE	TRUE	TRUE	FALSE
	A0716	TRUE	TRUE	TRUE	TRUE
	A0717	TRUE	TRUE	TRUE	TRUE
	A0718	TRUE	TRUE	TRUE	FALSE
	A0719	TRUE	TRUE	TRUE	TRUE
	A0720	TRUE	TRUE	TRUE	TRUE
	A0721	TRUE	TRUE	TRUE	TRUE
	A0722	TRUE	TRUE	TRUE	FALSE
	A0723	TRUE	TRUE	TRUE	TRUE
	A0724	TRUE	TRUE	TRUE	TRUE
	A0725	TRUE	TRUE	TRUE	FALSE
	A0726	TRUE	TRUE	TRUE	FALSE
	A0727	TRUE	TRUE	TRUE	TRUE
	A0728	TRUE	TRUE	TRUE	FALSE
	A0729	TRUE	TRUE	TRUE	FALSE
	A0730	TRUE	TRUE	TRUE	FALSE
	A0731	TRUE	TRUE	TRUE	TRUE
	A0732	TRUE	TRUE	TRUE	TRUE
	A0733	TRUE	TRUE	TRUE	TRUE
	A0734	TRUE	TRUE	TRUE	TRUE
	A0735	TRUE	TRUE	TRUE	TRUE
	A0736	TRUE	TRUE	TRUE	FALSE
	A0737	TRUE	TRUE	TRUE	TRUE
	A0738	TRUE	TRUE	TRUE	TRUE
	A0739	TRUE	TRUE	TRUE	TRUE
	A0740	TRUE	TRUE	TRUE	TRUE
	A0741	TRUE	TRUE	TRUE	TRUE
	A0742	TRUE	TRUE	TRUE	TRUE
	A0743	TRUE	TRUE	TRUE	TRUE
	A0744	TRUE	TRUE	TRUE	TRUE
	A0745	TRUE	TRUE	TRUE	TRUE
	A0746	TRUE	TRUE	TRUE	TRUE
	A0747	TRUE	TRUE	TRUE	TRUE
	A0748	TRUE	TRUE	TRUE	FALSE
	A0749	TRUE	TRUE	TRUE	TRUE
	A0750	TRUE	TRUE	TRUE	TRUE
	A0751	TRUE	TRUE	TRUE	TRUE
	A0752	TRUE	TRUE	TRUE	TRUE
	A0753	TRUE	TRUE	TRUE	TRUE
	A0754	TRUE	TRUE	TRUE	TRUE
	A0755	TRUE	TRUE	TRUE	TRUE
	A0756	TRUE	TRUE	TRUE	FALSE
	A0757	TRUE	TRUE	TRUE	TRUE
	A0758	TRUE	TRUE	TRUE	TRUE
	A0759	TRUE	TRUE	TRUE	TRUE
	A0760	TRUE	TRUE	TRUE	TRUE
	A0761	TRUE	TRUE	TRUE	TRUE
	A0762	TRUE	TRUE	TRUE	TRUE
	A0763	TRUE	TRUE	TRUE	TRUE
	A0764	TRUE	TRUE	TRUE	TRUE
	A0765	TRUE	TRUE	FALSE	-
	A0766	TRUE	TRUE	TRUE	FALSE
	A0767	TRUE	TRUE	TRUE	FALSE
	A0768	TRUE	TRUE	TRUE	FALSE
	A0769	TRUE	TRUE	TRUE	FALSE
	A0770	TRUE	TRUE	TRUE	FALSE
	A0771	TRUE	TRUE	TRUE	FALSE
	A0772	TRUE	TRUE	TRUE	FALSE
	A0773	TRUE	TRUE	TRUE	FALSE
	A0774	TRUE	TRUE	FALSE	-
	A0775	TRUE	TRUE	TRUE	FALSE
	A0776	TRUE	TRUE	TRUE	FALSE
	A0777	TRUE	TRUE	TRUE	FALSE
	A0778	TRUE	TRUE	TRUE	FALSE
	A0779	TRUE	TRUE	TRUE	FALSE
	A0780	TRUE	TRUE	TRUE	FALSE
	A0781	TRUE	FALSE	FALSE	-
	A0782	TRUE	FALSE	TRUE	FALSE
	A0783	TRUE	FALSE	TRUE	FALSE
	A0784	TRUE	FALSE	TRUE	FALSE
	A0785	TRUE	FALSE	TRUE	FALSE
	A0786	TRUE	FALSE	TRUE	FALSE
	A0787	TRUE	FALSE	TRUE	FALSE
	A0788	TRUE	FALSE	TRUE	FALSE
	A0789	TRUE	FALSE	TRUE	FALSE
	A0790	TRUE	FALSE	TRUE	FALSE
	A0791	TRUE	FALSE	TRUE	FALSE
	A0792	TRUE	FALSE	FALSE	-
	A0793	TRUE	FALSE	TRUE	FALSE
	A0794	TRUE	FALSE	TRUE	FALSE
	A0795	TRUE	FALSE	TRUE	FALSE
	A0796	TRUE	FALSE	FALSE	-
	A0801	TRUE	FALSE	FALSE	-
	A0802	TRUE	FALSE	TRUE	FALSE
	A0803	TRUE	TRUE	TRUE	FALSE
	A0804	TRUE	TRUE	TRUE	FALSE
	A0805	FALSE	-	-	-
	A0806	TRUE	FALSE	TRUE	FALSE
	A0807	TRUE	FALSE	TRUE	FALSE
	A0808	TRUE	FALSE	TRUE	FALSE
	A0809	TRUE	TRUE	TRUE	FALSE
	A0810	TRUE	TRUE	TRUE	FALSE
	A0811	TRUE	TRUE	TRUE	FALSE
	A0812	TRUE	FALSE	TRUE	FALSE
	A0813	TRUE	TRUE	TRUE	FALSE
	A0814	TRUE	TRUE	TRUE	FALSE
	A0815	TRUE	TRUE	TRUE	FALSE
	A0816	TRUE	TRUE	FALSE	-
	A0817	TRUE	FALSE	TRUE	FALSE
	A0818	TRUE	TRUE	TRUE	FALSE
	A0819	TRUE	TRUE	TRUE	FALSE
	A0820	TRUE	TRUE	TRUE	FALSE
	A0821	TRUE	TRUE	FALSE	-
	A0822	TRUE	TRUE	TRUE	FALSE
	A0823	TRUE	TRUE	FALSE	-
	A0824	TRUE	TRUE	TRUE	FALSE
	A0825	TRUE	FALSE	TRUE	FALSE
	A0826	TRUE	TRUE	TRUE	FALSE
	A0827	TRUE	TRUE	FALSE	-
	A0828	TRUE	TRUE	TRUE	FALSE
	A0829	TRUE	TRUE	TRUE	FALSE
	A0830	TRUE	TRUE	TRUE	FALSE
	A0831	TRUE	FALSE	TRUE	FALSE
	A0832	TRUE	TRUE	TRUE	FALSE
	A0833	TRUE	TRUE	TRUE	FALSE
	A0834	TRUE	TRUE	TRUE	FALSE
	A0835	TRUE	TRUE	TRUE	FALSE
	A0836	TRUE	TRUE	FALSE	-
	A0837	TRUE	FALSE	TRUE	FALSE
	A0838	TRUE	TRUE	TRUE	FALSE
	A0839	TRUE	TRUE	TRUE	FALSE
	A0840	TRUE	TRUE	TRUE	FALSE
	A0841	TRUE	FALSE	TRUE	FALSE
	A0842	TRUE	FALSE	TRUE	FALSE
	A0843	TRUE	TRUE	TRUE	FALSE
	A0844	TRUE	TRUE	FALSE	-
	A0845	TRUE	FALSE	TRUE	FALSE
	A0846	TRUE	TRUE	TRUE	FALSE
	A0847	TRUE	TRUE	TRUE	FALSE
	A0848	TRUE	FALSE	TRUE	FALSE
	A0849	TRUE	TRUE	TRUE	TRUE
	A0850	TRUE	TRUE	TRUE	TRUE
	A0851	TRUE	TRUE	TRUE	TRUE
	A0852	TRUE	TRUE	TRUE	FALSE
	A0853	TRUE	TRUE	TRUE	TRUE
	A0854	TRUE	TRUE	TRUE	FALSE
	A0855	TRUE	TRUE	TRUE	TRUE
	A0856	TRUE	TRUE	TRUE	FALSE
	A0857	TRUE	TRUE	TRUE	TRUE
	A0858	TRUE	TRUE	TRUE	FALSE
	A0859	TRUE	TRUE	TRUE	TRUE
	A0860	TRUE	TRUE	TRUE	TRUE
	A0861	TRUE	TRUE	TRUE	TRUE
	A0862	TRUE	TRUE	TRUE	TRUE
	A0863	TRUE	TRUE	FALSE	-
	A0864	TRUE	TRUE	TRUE	FALSE
	A0865	TRUE	TRUE	TRUE	TRUE
	A0866	TRUE	TRUE	TRUE	TRUE
	A0867	TRUE	TRUE	TRUE	TRUE
	A0868	FALSE	-	-	-
	A0869	TRUE	TRUE	FALSE	-
	A0870	FALSE	-	-	-
	A0871	TRUE	TRUE	TRUE	FALSE
	A0872	FALSE	-	-	-
	A0873	TRUE	TRUE	TRUE	TRUE
	A0874	TRUE	TRUE	TRUE	TRUE
	A0875	FALSE	-	-	-
	A0876	TRUE	TRUE	TRUE	FALSE
	A0877	FALSE	-	-	-
	A0878	TRUE	TRUE	TRUE	TRUE
	A0879	FALSE	-	-	-
	A0880	TRUE	TRUE	FALSE	-
	A0881	FALSE	-	-	-
	A0882	FALSE	-	-	-
	A0883	FALSE	-	-	-
	A0884	FALSE	-	-	-
	A0885	TRUE	TRUE	TRUE	TRUE
	A0886	TRUE	TRUE	TRUE	TRUE
	A0887	TRUE	TRUE	TRUE	TRUE
	A0888	FALSE	-	-	-
	A0889	TRUE	TRUE	FALSE	-
	A0890	TRUE	FALSE	TRUE	FALSE
	A0891	TRUE	TRUE	TRUE	TRUE
	A0892	TRUE	FALSE	TRUE	FALSE
	A0893	TRUE	FALSE	TRUE	TRUE
	A0894	FALSE	-	-	-
	A0895	FALSE	-	-	-
	A0896	FALSE	-	-	-
	A0901	FALSE	-	-	-
	A0902	FALSE	-	-	-
	A0903	FALSE	-	-	-
	A0904	FALSE	-	-	-
	A0905	FALSE	-	-	-
	A0906	FALSE	-	-	-
	A0907	FALSE	-	-	-
	A0908	FALSE	-	-	-
	A0909	FALSE	-	-	-
	A0910	FALSE	-	-	-
	A0911	FALSE	-	-	-
	A0912	FALSE	-	-	-
	A0913	FALSE	-	-	-
	A0914	FALSE	-	-	-
	A0915	FALSE	-	-	-
	A0916	FALSE	-	-	-
	A0917	FALSE	-	-	-
	A0918	FALSE	-	-	-
	A0919	FALSE	-	-	-
	A0920	FALSE	-	-	-
	A0921	FALSE	-	-	-
	A0922	FALSE	-	-	-
	A0923	FALSE	-	-	-
	A0924	FALSE	-	-	-
	A0925	FALSE	-	-	-
	A0926	FALSE	-	-	-
	A0927	FALSE	-	-	-
	A0928	FALSE	-	-	-
	A0929	FALSE	-	-	-
	A0930	FALSE	-	-	-
	A0931	FALSE	-	-	-
	A0932	FALSE	-	-	-
	A0933	FALSE	-	-	-
	A0934	FALSE	-	-	-
	A0935	FALSE	-	-	-
	A0936	FALSE	-	-	-
	A0937	FALSE	-	-	-
	A0938	FALSE	-	-	-
	A0939	FALSE	-	-	-
	A0940	FALSE	-	-	-
	A0941	FALSE	-	-	-
	A0942	FALSE	-	-	-
	A0943	FALSE	-	-	-
	A0944	FALSE	-	-	-
	A0945	FALSE	-	-	-
	A0946	FALSE	-	-	-
	A0947	FALSE	-	-	-
	A0948	FALSE	-	-	-
	A0949	FALSE	-	-	-
	A0950	FALSE	-	-	-
	A0951	FALSE	-	-	-
	A0952	FALSE	-	-	-
	A0953	FALSE	-	-	-
	A0954	FALSE	-	-	-
	A0955	FALSE	-	-	-
	A0956	FALSE	-	-	-
	A0957	FALSE	-	-	-
	A0958	FALSE	-	-	-
	A0959	FALSE	-	-	-
	A0960	FALSE	-	-	-
	A0961	FALSE	-	-	-
	A0962	FALSE	-	-	-
	A0963	FALSE	-	-	-
	A0964	FALSE	-	-	-
	A0965	FALSE	-	-	-
	A0966	FALSE	-	-	-
	A0967	FALSE	-	-	-
	A0968	FALSE	-	-	-
	A0969	FALSE	-	-	-
	A0970	FALSE	-	-	-
	A0971	FALSE	-	-	-
	A0972	FALSE	-	-	-
	A0973	FALSE	-	-	-
	A0974	FALSE	-	-	-
	A0975	FALSE	-	-	-
	A0976	FALSE	-	-	-
	A0977	FALSE	-	-	-
	A0978	FALSE	-	-	-
	A0979	FALSE	-	-	-
	A0980	FALSE	-	-	-
	A0981	FALSE	-	-	-
	A0982	FALSE	-	-	-
	A0983	FALSE	-	-	-
	A0984	FALSE	-	-	-
	A0985	FALSE	-	-	-
	A0986	FALSE	-	-	-
	A0987	FALSE	-	-	-
	A0988	FALSE	-	-	-
	A0989	FALSE	-	-	-
	A0990	FALSE	-	-	-
	A0991	FALSE	-	-	-
	A0992	FALSE	-	-	-
	A0993	FALSE	-	-	-
	A0994	FALSE	-	-	-
	A0995	FALSE	-	-	-
	A0996	FALSE	-	-	-
	A1001	TRUE	TRUE	TRUE	FALSE
	A1002	TRUE	TRUE	TRUE	TRUE
	A1003	TRUE	TRUE	TRUE	TRUE
	A1004	FALSE	-	-	-
	A1005	FALSE	-	-	-
	A1006	TRUE	TRUE	TRUE	TRUE
	A1007	FALSE	-	-	-
	A1008	TRUE	TRUE	TRUE	TRUE
	A1009	TRUE	TRUE	TRUE	TRUE
	A1010	TRUE	TRUE	TRUE	TRUE
	A1011	TRUE	TRUE	TRUE	FALSE
	A1012	TRUE	TRUE	TRUE	FALSE
	A1013	TRUE	TRUE	TRUE	FALSE
	A1014	TRUE	TRUE	TRUE	TRUE
	A1015	TRUE	TRUE	TRUE	TRUE
	A1016	TRUE	TRUE	TRUE	TRUE
	A1017	TRUE	TRUE	TRUE	FALSE
	A1018	TRUE	TRUE	TRUE	TRUE
	A1019	TRUE	TRUE	TRUE	TRUE
	A1020	TRUE	TRUE	TRUE	FALSE
	A1021	TRUE	TRUE	TRUE	TRUE
	A1022	TRUE	TRUE	TRUE	FALSE
	A1023	TRUE	TRUE	TRUE	TRUE
	A1024	TRUE	TRUE	FALSE	-
	A1025	TRUE	TRUE	TRUE	TRUE
	A1026	TRUE	TRUE	TRUE	TRUE
	A1027	TRUE	TRUE	TRUE	TRUE
	A1028	FALSE	-	-	-
	A1029	TRUE	TRUE	FALSE	-
	A1030	TRUE	TRUE	TRUE	TRUE
	A1031	TRUE	TRUE	TRUE	TRUE
	A1032	TRUE	TRUE	TRUE	TRUE
	A1033	TRUE	TRUE	TRUE	TRUE
	A1034	TRUE	TRUE	TRUE	TRUE
	A1035	TRUE	TRUE	FALSE	-
	A1036	TRUE	TRUE	TRUE	TRUE
	A1037	TRUE	TRUE	TRUE	TRUE
	A1038	TRUE	TRUE	TRUE	TRUE
	A1039	TRUE	TRUE	TRUE	FALSE
	A1040	TRUE	TRUE	TRUE	FALSE
	A1041	TRUE	TRUE	TRUE	TRUE
	A1042	TRUE	TRUE	TRUE	TRUE
	A1043	TRUE	TRUE	TRUE	FALSE
	A1044	TRUE	TRUE	TRUE	TRUE
	A1045	TRUE	TRUE	TRUE	TRUE
	A1046	TRUE	TRUE	TRUE	TRUE
	A1047	TRUE	TRUE	TRUE	TRUE
	A1048	TRUE	TRUE	TRUE	FALSE
	A1049	TRUE	TRUE	TRUE	TRUE
	A1050	TRUE	TRUE	TRUE	FALSE
	A1051	TRUE	TRUE	TRUE	FALSE
	A1052	TRUE	TRUE	TRUE	TRUE
	A1053	TRUE	TRUE	TRUE	FALSE
	A1054	TRUE	TRUE	TRUE	FALSE
	A1055	TRUE	TRUE	TRUE	TRUE
	A1056	TRUE	TRUE	TRUE	TRUE
	A1057	TRUE	TRUE	TRUE	TRUE
	A1058	TRUE	TRUE	TRUE	TRUE
	A1059	TRUE	TRUE	TRUE	FALSE
	A1060	TRUE	TRUE	TRUE	TRUE
	A1061	TRUE	TRUE	TRUE	TRUE
	A1062	TRUE	TRUE	TRUE	TRUE
	A1063	TRUE	TRUE	TRUE	TRUE
	A1064	TRUE	TRUE	TRUE	TRUE
	A1065	TRUE	TRUE	TRUE	TRUE
	A1066	TRUE	TRUE	TRUE	FALSE
	A1067	TRUE	TRUE	TRUE	TRUE
	A1068	TRUE	TRUE	TRUE	TRUE
	A1069	TRUE	TRUE	TRUE	TRUE
	A1070	TRUE	TRUE	TRUE	TRUE
	A1071	TRUE	TRUE	TRUE	FALSE
	A1072	TRUE	TRUE	TRUE	TRUE
	A1073	TRUE	TRUE	TRUE	FALSE
	A1074	TRUE	TRUE	TRUE	TRUE
	A1075	TRUE	TRUE	TRUE	FALSE
	A1076	TRUE	TRUE	TRUE	TRUE
	A1077	TRUE	TRUE	TRUE	FALSE
	A1078	FALSE	-	-	-
	A1079	TRUE	TRUE	TRUE	TRUE
	A1080	TRUE	TRUE	TRUE	TRUE
	A1081	TRUE	TRUE	TRUE	TRUE
	A1082	TRUE	TRUE	TRUE	FALSE
	A1083	TRUE	TRUE	TRUE	TRUE
	A1084	TRUE	TRUE	TRUE	TRUE
	A1085	TRUE	TRUE	TRUE	TRUE
	A1086	TRUE	TRUE	TRUE	FALSE
	A1087	TRUE	TRUE	TRUE	FALSE
	A1088	TRUE	TRUE	TRUE	TRUE
	A1089	TRUE	TRUE	TRUE	FALSE
	A1090	TRUE	TRUE	TRUE	TRUE
	A1091	TRUE	TRUE	TRUE	TRUE
	A1092	TRUE	TRUE	FALSE	-
	A1093	TRUE	TRUE	TRUE	TRUE
	A1094	TRUE	FALSE	TRUE	TRUE
	A1095	TRUE	FALSE	TRUE	FALSE
	A1096	TRUE	FALSE	TRUE	TRUE
	A1101	TRUE	TRUE	FALSE	-
	A1102	TRUE	TRUE	FALSE	-
	A1103	TRUE	TRUE	TRUE	FALSE
	A1104	TRUE	TRUE	TRUE	FALSE
	A1105	TRUE	TRUE	FALSE	-
	A1106	TRUE	TRUE	FALSE	-
	A1107	TRUE	TRUE	FALSE	-
	A1108	TRUE	TRUE	FALSE	-
	A1109	TRUE	TRUE	TRUE	FALSE
	A1110	TRUE	TRUE	TRUE	FALSE
	A1111	TRUE	TRUE	FALSE	-
	A1112	TRUE	TRUE	FALSE	-
	A1113	TRUE	TRUE	FALSE	-
	A1114	TRUE	TRUE	FALSE	-
	A1115	TRUE	TRUE	TRUE	FALSE
	A1116	TRUE	TRUE	FALSE	-
	A1117	TRUE	TRUE	TRUE	FALSE
	A1118	TRUE	TRUE	TRUE	FALSE
	A1119	TRUE	TRUE	TRUE	FALSE
	A1120	TRUE	FALSE	FALSE	-
	A1121	TRUE	TRUE	TRUE	FALSE
	A1122	TRUE	TRUE	FALSE	-
	A1123	TRUE	TRUE	TRUE	FALSE
	A1124	TRUE	TRUE	FALSE	-
	A1125	TRUE	TRUE	FALSE	-
	A1126	TRUE	TRUE	TRUE	FALSE
	A1127	TRUE	TRUE	TRUE	FALSE
	A1128	TRUE	TRUE	TRUE	FALSE
	A1129	TRUE	TRUE	TRUE	FALSE
	A1130	TRUE	TRUE	FALSE	-
	A1131	TRUE	TRUE	FALSE	-
	A1132	TRUE	TRUE	TRUE	FALSE
	A1133	TRUE	TRUE	TRUE	FALSE
	A1134	FALSE	-	-	-
	A1135	TRUE	TRUE	TRUE	FALSE
	A1136	TRUE	TRUE	FALSE	-
	A1137	TRUE	TRUE	TRUE	FALSE
	A1138	TRUE	TRUE	TRUE	FALSE
	A1139	TRUE	TRUE	TRUE	FALSE
	A1140	TRUE	TRUE	FALSE	-
	A1141	TRUE	FALSE	TRUE	FALSE
	A1142	TRUE	FALSE	TRUE	FALSE
	A1143	TRUE	FALSE	TRUE	FALSE
	A1144	TRUE	FALSE	TRUE	FALSE
	A1145	TRUE	FALSE	TRUE	FALSE
	A1146	TRUE	FALSE	TRUE	FALSE
	A1147	TRUE	FALSE	FALSE	-
	A1148	TRUE	FALSE	TRUE	FALSE
	A1149	TRUE	TRUE	FALSE	-
	A1150	TRUE	TRUE	FALSE	-
	A1151	TRUE	TRUE	FALSE	-
	A1152	TRUE	TRUE	FALSE	-
	A1153	TRUE	TRUE	FALSE	-
	A1154	TRUE	TRUE	TRUE	FALSE
	A1155	TRUE	TRUE	TRUE	FALSE
	A1156	TRUE	TRUE	TRUE	FALSE
	A1157	TRUE	TRUE	TRUE	FALSE
	A1158	TRUE	TRUE	TRUE	FALSE
	A1159	TRUE	TRUE	FALSE	-
	A1160	TRUE	TRUE	TRUE	FALSE
	A1161	TRUE	TRUE	FALSE	-
	A1162	TRUE	TRUE	FALSE	-
	A1163	TRUE	TRUE	TRUE	FALSE
	A1164	TRUE	TRUE	TRUE	FALSE
	A1165	TRUE	TRUE	FALSE	-
	A1166	TRUE	TRUE	FALSE	-
	A1167	TRUE	TRUE	FALSE	-
	A1168	TRUE	TRUE	FALSE	-
	A1169	TRUE	TRUE	FALSE	-
	A1170	TRUE	TRUE	FALSE	-
	A1171	TRUE	TRUE	FALSE	-
	A1172	TRUE	TRUE	FALSE	-
	A1173	TRUE	TRUE	FALSE	-
	A1174	TRUE	TRUE	FALSE	-
	A1175	TRUE	TRUE	FALSE	-
	A1176	TRUE	TRUE	FALSE	-
	A1177	TRUE	TRUE	FALSE	-
	A1178	TRUE	TRUE	FALSE	-
	A1179	TRUE	TRUE	FALSE	-
	A1180	TRUE	TRUE	FALSE	-
	A1181	TRUE	TRUE	FALSE	-
	A1182	TRUE	TRUE	TRUE	FALSE
	A1183	TRUE	TRUE	TRUE	FALSE
	A1184	TRUE	TRUE	TRUE	FALSE
	A1185	TRUE	TRUE	TRUE	FALSE
	A1186	TRUE	TRUE	TRUE	FALSE
	A1187	FALSE	-	-	-
	A1188	TRUE	TRUE	TRUE	FALSE
	A1189	TRUE	TRUE	TRUE	FALSE
	A1190	FALSE	-	-	-
	A1191	TRUE	TRUE	FALSE	-
	A1192	TRUE	TRUE	FALSE	-
	A1193	TRUE	TRUE	FALSE	-
	A1194	TRUE	TRUE	FALSE	-
	A1195	TRUE	TRUE	FALSE	-
	A1196	TRUE	TRUE	FALSE	-

## Sheet: Data2-CLS and TER data
	Supplementary Data 2. Chronological lifespan and translation error rate of 235 segregant strains.
	Strain	Chronological lifespan	Translation error rate
	A0111	4.49651	0.000943052
	A0113	8.81293	0.000983596
	A0119	7.34096	0.00101078
	A0125	7.39668	0.00109879
	A0136	8.41558	0.00110551
	A0137	8.2923	0.000890646
	A0138	9.36261	0.000955678
	A0170	9.49283	0.00124159
	A0171	10.4332	0.000843582
	A0174	7.13919	0.00119755
	A0176	10.0501	0.000772115
	A0186	7.37448	0.000757856
	A0192	8.31731	0.000986931
	A0301	5.86575	0.000764542
	A0302	10.8339	0.000804805
	A0303	7.93945	0.0010715
	A0304	12.5617	0.000724725
	A0309	5.71232	0.000960324
	A0311	8.16037	0.000947455
	A0314	9.449	0.000834945
	A0315	8.37717	0.00069153
	A0317	7.38657	0.00096137
	A0318	7.70075	0.00108919
	A0319	8.5231	0.00101818
	A0320	7.43673	0.000935685
	A0322	7.38669	0.000936406
	A0323	9.79097	0.000976174
	A0324	8.33748	0.000997861
	A0325	7.65865	0.00099766
	A0328	2.5805	0.000869384
	A0331	10.0416	0.000993126
	A0332	5.48806	0.000849632
	A0333	10.1959	0.000786514
	A0334	8.35533	0.000997354
	A0335	9.08721	0.000994251
	A0337	9.82276	0.000920816
	A0338	9.77671	0.000863967
	A0340	6.32874	0.00112798
	A0342	10.2888	0.00104066
	A0344	2.76446	0.000854943
	A0345	7.81383	0.000848888
	A0347	6.74264	0.000868011
	A0348	7.518	0.000979921
	A0349	8.33944	0.000826446
	A0353	6.63635	0.000834006
	A0354	5.05818	0.000818705
	A0355	8.23389	0.000887863
	A0356	7.64581	0.000853763
	A0357	8.26992	0.000978666
	A0360	10.3874	0.000980742
	A0362	2.60413	0.00100412
	A0363	8.73333	0.00107548
	A0364	10.7491	0.000730283
	A0365	7.85845	0.000889609
	A0368	5.41699	0.000891869
	A0369	8.10298	0.000908332
	A0370	8.33977	0.000835197
	A0371	12.0426	0.000948031
	A0375	5.08739	0.000969212
	A0377	7.77265	0.000841497
	A0378	7.59893	0.000853543
	A0379	11.6753	0.000953233
	A0380	5.64385	0.000859704
	A0381	10.3244	0.0010799
	A0384	7.66081	0.000717512
	A0387	8.11853	0.000907673
	A0388	7.3448	0.000924003
	A0389	9.65716	0.000777107
	A0390	2.08509	0.00077292
	A0392	7.4357	0.000950411
	A0394	10.7215	0.00111167
	A0395	5.36726	0.000960225
	A0404	8.12904	0.000932738
	A0405	3.768	0.00104571
	A0406	6.14269	0.000961273
	A0407	6.41418	0.00103014
	A0427	5.37934	0.00106969
	A0433	9.08599	0.000979723
	A0447	7.82125	0.000882351
	A0454	7.88604	0.000947061
	A0465	10.4868	0.000882843
	A0467	7.27327	0.000815664
	A0471	8.56728	0.00098445
	A0475	11.6743	0.000704092
	A0477	10.1775	0.000898934
	A0478	7.71366	0.000958135
	A0601	12.004	0.000777894
	A0602	5.10623	0.00107718
	A0603	9.14306	0.000888926
	A0604	8.50146	0.001056
	A0605	9.53133	0.000842802
	A0606	8.90309	0.000902563
	A0609	3.10831	0.000838237
	A0610	10.8155	0.000987749
	A0611	9.13075	0.00109609
	A0612	4.67928	0.000829928
	A0613	8.61806	0.000965133
	A0614	9.42006	0.000908308
	A0617	6.55514	0.000666206
	A0618	10.1379	0.000976727
	A0619	8.65067	0.000933974
	A0620	10.0588	0.000786989
	A0624	9.45177	0.000966068
	A0633	5.38649	0.000775562
	A0636	2.54622	0.000728098
	A0637	11.8247	0.000710625
	A0638	5.88709	0.00103812
	A0639	6.28331	0.00125774
	A0640	12.8124	0.000792774
	A0642	8.7863	0.000915042
	A0646	11.0828	0.000811284
	A0647	5.3883	0.000798845
	A0701	10.2001	0.000946984
	A0703	8.52671	0.000925421
	A0706	8.42384	0.000985056
	A0707	5.21774	0.000866414
	A0708	5.19993	0.00101519
	A0709	9.97801	0.00096482
	A0710	10.4088	0.00104531
	A0712	8.07287	0.00100702
	A0713	9.3839	0.000998801
	A0716	2.80136	0.000981648
	A0717	8.11304	0.000810863
	A0719	5.21047	0.000904813
	A0720	9.53359	0.000794346
	A0721	7.03201	0.000735724
	A0723	3.61661	0.000817748
	A0724	2.38019	0.000951846
	A0727	9.27439	0.000970781
	A0731	2.31128	0.00100529
	A0732	8.89355	0.000846118
	A0733	6.29618	0.00069805
	A0734	5.77731	0.000927201
	A0735	7.04148	0.0007509
	A0737	2.28754	0.000745277
	A0738	7.2714	0.000801242
	A0739	4.68212	0.00100777
	A0740	4.885	0.000978051
	A0741	6.53122	0.000799521
	A0742	9.52749	0.000844219
	A0743	6.63203	0.000882467
	A0744	8.57025	0.00100308
	A0745	5.35495	0.00104433
	A0746	6.234	0.000997461
	A0747	7.44223	0.000793788
	A0749	4.75548	0.000737992
	A0750	8.33301	0.000896339
	A0751	8.60795	0.000919566
	A0752	6.41498	0.000920561
	A0753	9.7468	0.000832267
	A0754	6.36149	0.000949393
	A0755	3.07502	0.00081283
	A0757	5.66035	0.000902713
	A0758	4.77261	0.000860581
	A0759	9.3125	0.00094703
	A0760	9.45203	0.00101453
	A0761	7.03373	0.000905058
	A0762	6.75075	0.0010482
	A0763	9.05915	0.000769008
	A0764	8.98185	0.00109611
	A0849	6.55833	0.000910232
	A0850	3.04644	0.000926186
	A0851	9.00854	0.00106224
	A0853	3.79543	0.00103263
	A0855	9.71413	0.000857461
	A0857	7.1564	0.000763367
	A0859	9.79803	0.000898566
	A0860	3.35466	0.000910879
	A0861	2.24636	0.000981145
	A0862	6.00351	0.000799781
	A0865	11.3788	0.000798376
	A0866	9.60965	0.000882136
	A0867	8.55315	0.000974009
	A0873	6.72178	0.000904349
	A0874	2.65115	0.000867023
	A0878	2.90014	0.000730733
	A0885	7.77939	0.00103821
	A0886	10.7382	0.000856375
	A0887	5.85049	0.000703685
	A0891	3.79083	0.000888732
	A1002	5.8593	0.000916445
	A1003	5.20624	0.000792394
	A1006	3.78437	0.000991487
	A1008	9.55128	0.00117444
	A1009	7.95496	0.000826248
	A1010	7.27868	0.000901213
	A1014	8.79936	0.000889948
	A1015	11.2185	0.000955648
	A1016	4.1642	0.000908499
	A1018	7.49417	0.000799895
	A1019	8.5494	0.000865879
	A1021	8.62384	0.000786754
	A1023	10.4103	0.000748658
	A1025	6.30336	0.00103313
	A1026	3.14222	0.000987159
	A1027	8.13468	0.00119748
	A1030	11.0186	0.000977531
	A1031	3.03755	0.000888928
	A1032	7.78137	0.000779197
	A1033	10.4318	0.00104907
	A1034	6.96179	0.00110353
	A1036	10.2302	0.00101643
	A1037	7.89103	0.000973725
	A1038	9.9021	0.000920586
	A1041	6.54029	0.00112638
	A1042	6.3768	0.00109721
	A1045	7.91033	0.000850442
	A1046	8.29115	0.00104907
	A1047	2.24534	0.000989464
	A1049	7.73876	0.00100918
	A1055	10.2029	0.000866732
	A1056	4.54457	0.000882517
	A1057	8.72498	0.000742715
	A1058	6.59165	0.000862471
	A1060	9.09464	0.000977788
	A1061	8.82209	0.000678974
	A1062	10.9257	0.000844306
	A1063	5.35653	0.000921884
	A1064	9.23398	0.000757408
	A1065	6.8763	0.000719222
	A1067	8.52905	0.000788103
	A1068	1.97574	0.000833184
	A1069	9.38604	0.000950244
	A1070	6.65168	0.00102588
	A1072	9.69359	0.000946295
	A1074	5.10007	0.000975619
	A1076	4.98441	0.000950735
	A1079	9.69457	0.000679807
	A1080	8.17348	0.00115205
	A1081	6.83284	0.00100574
	A1083	7.11132	0.00104625
	A1088	5.21754	0.00112007
	A1090	6.4108	0.000914438
	A1091	9.6445	0.00107562
	A1093	4.80626	0.0010336

## Sheet: Data3-primers used
	Supplementary Data 3. Primer sequences used in this study.
	Primer	Usage	Sequence (5’- 3’)
	kanMX4_forward	PCR	AGCTTGCCTCGTCCCCGCCG
	kanMX4_reverse	PCR	TCGACACTGGATGGCGGCGTTAGTATCGAATCGACAGCAGTATAGCGACCAGCATTC
	pTDH3_forward	PCR, fusion PCR	CTAGCGTTGAATGTTAGCGTC
	pTDH3_reverse	PCR	TTTGTTTGTTTATGTGTGTTTATTCG
	pTDH3-HYG_forward	PCR	CGAATAAACACACATAAACAAACAAAATGGGTAAAAAGCCTGAACT
	HYG_reverse	PCR, fusion PCR	TTATTCCTTTGCCCTCGGAC
	HYG-tADH1_forward	PCR	GTCCGAGGGCAAAGGAATAAGCGAATTTCTTATGATTTATGATTTT
	tADH1_reverse	PCR, fusion PCR, sanger sequencing	GAGCGACCTCATACTATACC
	HYG-tADH1_forward	Sanger sequencing	CGTCCGAGGGCAAAGGAATAAGCGAATTTC
	VPS70-kanMX4_forward	Homologous recombination	CAAGGGGCCGTACTTATTAAAACAATTTCAACATGCACAATTAAGAATGTAAGAGATATAGCTTGCCTCGTCCCCGCCG
	VPS70-kanMX4_reverse	Homologous recombination, sanger sequencing	AGTCACTCTACGTATGCAAATAAAATAAATGTATATACTGAGGTGAGGTACTTAAATGCTCGACACTGGATGGCGGCGT
	VPS70-kanMX4_check_forward	Sanger sequencing	CGGAGTTTGCTTGAGTTTGA
	VPS70_forward	PCR, fusion PCR, homologous recombination, sanger sequencing	CAAGGGGCCGTACTTATTAAAACAATTTCAACATGCACAATTAAGAATGTAAGAGATATATGAGAATGATACAGAGAGA
	VPS70-tADH1_reverse	PCR	CTTGAGTAACTCTTTCCTGTAGGTCAGGTTGCTTTCTCAGGTATAGTATGAGGTCGCTCTTATTGAAGTAAATAGCGAA
	pTDH3_VPS70_reverse	Homologous recombination	AGTCACTCTACGTATGCAAATAAAATAAATGTATATACTGAGGTGAGGTACTTAAATGCCTAGCGTTGAATGTTAGCGT
	VPS70_check_reverse	Sanger sequencing	ATGTGATCTCCTATCGACGT
	ILM1-kanMX4_forward	Homologous recombination	CAATTTACAACATAATAGAGTATCGCATTCAGCAAAAGTAAAGAATAAATTCTAAGAAAAGCTTGCCTCGTCCCCGCCG
	ILM1-kanMX4_reverse	Homologous recombination, sanger sequencing	TACATACACAGGTATCTACTATAAGAATAAAGGAAAGAAAAAATAAACGATTAAACATTTCGACACTGGATGGCGGCGT
	ILM1-kanMX4_check_forward	Sanger sequencing	GCGCGAAAACACCAAAAAAG
	ILM1_forward	PCR, fusion PCR, homologous recombination, sanger sequencing	CAATTTACAACATAATAGAGTATCGCATTCAGCAAAAGTAAAGAATAAATTCTAAGAAAATGGCTCAAGCCTTGAACTC
	ILM1-tADH1_reverse	PCR	CTTGAGTAACTCTTTCCTGTAGGTCAGGTTGCTTTCTCAGGTATAGTATGAGGTCGCTCTTATTTTTTTGCATCGCTAT
	pTDH3_ILM1_reverse	Homologous recombination	TACATACACAGGTATCTACTATAAGAATAAAGGAAAGAAAAAATAAACGATTAAACATTCTAGCGTTGAATGTTAGCGT
	ILM1_check_reverse	Sanger sequencing	AAATTGGGCTACAAGCAAAA
	JHD2-kanMX4_forward	Homologous recombination	AATTTTACCTCTAGATCATATTAACTAATCTCATCTTGCACAAAAAACGTATCACTATCAGCTTGCCTCGTCCCCGCCG
	JHD2-kanMX4_reverse	Homologous recombination, sanger sequencing	CGTGCTAAATGCCAAGTATTATTCTAAAAAATCATTACGCCATACACAAATATTGAAGATCGACACTGGATGGCGGCGT
	JHD2-kanMX4_check_forward	Sanger sequencing	CCCAAGAGACAGAGATGTGC
	JHD2_forward	PCR, fusion PCR, homologous recombination, sanger sequencing	AATTTTACCTCTAGATCATATTAACTAATCTCATCTTGCACAAAAAACGTATCACTATCATGGAGGAAATTCCTGCCCT
	JHD2-tADH1_reverse	PCR	CTTGAGTAACTCTTTCCTGTAGGTCAGGTTGCTTTCTCAGGTATAGTATGAGGTCGCTCCTATCTATCTAACTTAACAC
	pTDH3_JHD2_reverse	Homologous recombination	CGTGCTAAATGCCAAGTATTATTCTAAAAAATCATTACGCCATACACAAATATTGAAGACTAGCGTTGAATGTTAGCGT
	JHD2_check_reverse	Sanger sequencing	TTTAAACAAAAGAAGGCGATCG
	STE24-kanMX4_forward	Homologous recombination	AATTAACAGGAAAAGGAAGGAAAAAAAAGGAGGAAATAGAAAACTGCAGGCCTTTATTCAGCTTGCCTCGTCCCCGCCG
	STE24-kanMX4_reverse	Homologous recombination, sanger sequencing	AGATATAGACATAACGAAGCTGAATTTAACGGTACATGCTAATATGTGTACTCTATAGATCGACACTGGATGGCGGCGT
	STE24-kanMX4_check_forward	Sanger sequencing	CCTTCGTCTCTGTTCTGCCA
	STE24_forward	PCR, fusion PCR, homologous recombination, sanger sequencing	AATTAACAGGAAAAGGAAGGAAAAAAAAGGAGGAAATAGAAAACTGCAGGCCTTTATTCATGTTTGATCTTAAGACGAT
	STE24-tADH1_reverse	PCR	CTTGAGTAACTCTTTCCTGTAGGTCAGGTTGCTTTCTCAGGTATAGTATGAGGTCGCTCTTAGTTTTTCTTCTTTTCAC
	pTDH3_STE24_reverse	Homologous recombination	AGATATAGACATAACGAAGCTGAATTTAACGGTACATGCTAATATGTGTACTCTATAGACTAGCGTTGAATGTTAGCGT
	STE24_check_reverse	Sanger sequencing	AAGAACCCCAACCATTTACCGT
	RSF2-kanMX4_forward	Homologous recombination	TAATAAGTACGGCCCCTTGCCTTGTCAAACCTTTTTACCCGGGCCATCAAACTCAAGCAAGCTTGCCTCGTCCCCGCCG
	RSF2-kanMX4_reverse	Homologous recombination, sanger sequencing	ATGCTGCGTTAGGTGTAATTGTCGCAATTTGCGGCCGGCCATAGTTGTTCGTGCTACAATCGACACTGGATGGCGGCGT
	RSF2-kanMX4_check_forward	Sanger sequencing	GACCTTCCTCTTTCTCTCTC
	RSF2_forward	PCR, fusion PCR, homologous recombination, sanger sequencing	ATGCTGCGTTAGGTGTAATTGTCGCAATTTGCGGCCGGCCATAGTTGTTCGTGCTACAATATATGGAAGAAGCAACTGT
	RSF2-tADH1_reverse	PCR	CTTGAGTAACTCTTTCCTGTAGGTCAGGTTGCTTTCTCAGGTATAGTATGAGGTCGCTCAACTCCGAATGGAACAATGC
	pTDH3_RSF2_reverse	Homologous recombination	TAATAAGTACGGCCCCTTGCCTTGTCAAACCTTTTTACCCGGGCCATCAAACTCAAGCACTAGCGTTGAATGTTAGCGT
	RSF2_check_reverse	Sanger sequencing	ATTGTCATCGCGAGTGGTCT
